# Supplementary material for: Role of EZH2 in Uterine Gland Development
Source: Int J Mol Sci. 2022 Dec 10;23(24):15665. doi: 10.3390/ijms232415665 (PMC9779349; doi:10.3390/ijms232415665)
Supplement: Supplementary file 1 [file ijms-23-15665-s001.zip]

Archive with 1 entries (1 files):
- ijms-1897944-supplementary.pdf
